# Supplementary material for: Characterization of a Broad-Host-Range Lytic Phage SHWT1 Against Multidrug-Resistant Salmonella and Evaluation of Its Therapeutic Efficacy in vitro and in vivo
Source: Front Vet Sci. 2021 Jun 10;8:683853. doi: 10.3389/fvets.2021.683853 (PMC8222671; doi:10.3389/fvets.2021.683853)
Supplement: Supplementary file 1 [file Table_1.XLSX]

## Sheet: Table S1
Table S1 The host range of phage SHWT1 and antibiotic sensitivity of bacterial isolates
Strain ID	Lysis by phage SHWT1	Macrolides			Lincosamides	Cephalosporins			Aminoglycosides		Tetracyclines		Rifamycins	Lactams	Penicillins	Quinolones		Ritipenem	Polypeptide	Total
		Erythromycin	Azithromycin	Roxithromycin	Clindamycin	Cephradine	Ceftriaxone	Ceftazidime Pentahydrate	Neomycin	Spectinomycin	Tetracyclin	Doxycycline	Rifampicin	Chloramphenicol	Ampicillin	Ciprofloxacin	Norfloxacin	Imipenem	Polymyxin B Sulfate	R	I	S
Salmonella Pullorum SP01	+	R	R	R	R	R	I	I	I	R	I	R	R	S	I	S	I	S	S	8	6	4
Salmonella Pullorum SP15	+	R	R	R	R	R	I	R	R	R	R	R	R	S	R	I	I	S	S	12	3	3
Salmonella Pullorum SP16	+	R	R	R	R	R	I	R	S	R	R	R	R	S	R	R	I	S	I	12	3	3
Salmonella Pullorum SP45	+	R	S	R	R	S	S	I	S	R	I	S	R	S	R	I	I	S	S	6	4	8
Salmonella Pullorum SP47	+	R	R	R	R	I	S	I	S	I	I	S	R	S	R	S	I	S	S	6	5	7
Salmonella Pullorum SP48	+	R	I	R	R	I	S	R	S	R	I	I	R	S	R	I	S	S	S	7	5	6
Salmonella Pullorum SP51	+	R	S	R	R	R	S	R	S	R	I	I	R	S	R	I	I	S	S	8	4	6
Salmonella Pullorum SP55	+	R	R	R	R	I	S	I	S	R	R	R	R	S	S	I	I	S	S	8	4	6
Salmonella Pullorum SP99	+	R	R	R	R	R	S	S	S	R	R	R	R	S	S	I	I	S	S	9	2	7
Salmonella Pullorum SP100	+	R	I	R	R	S	S	S	S	R	R	R	R	S	S	S	S	S	S	7	1	10
Salmonella Pullorum SP1-15	-	R	R	R	R	R	R	R	R	R	R	R	R	R	R	R	R	S	R	17	0	1
Salmonella Pullorum SP2-15	+	R	R	R	R	S	S	I	R	R	R	R	R	R	R	R	S	S	S	12	1	5
Salmonella Pullorum SP3-15	+	R	R	R	R	I	S	S	I	R	R	R	R	R	S	S	S	S	S	9	2	7
Salmonella Pullorum SP4-15	+	R	R	R	R	S	S	S	I	R	R	R	R	R	S	S	S	S	S	9	1	8
Salmonella Pullorum SP5-15	-	R	R	R	R	R	S	I	R	R	R	R	R	R	R	S	S	S	S	12	1	5
Salmonella Pullorum SP6-15	-	R	R	R	R	R	S	R	S	R	R	R	R	R	R	S	S	S	S	12	0	6
Salmonella Pullorum SP7-15	+	R	R	R	R	R	S	R	R	R	R	R	R	R	R	S	I	S	S	13	1	4
Salmonella Pullorum SP8-15	+	R	I	R	R	R	S	R	I	R	R	R	R	R	R	S	S	S	S	11	2	5
Salmonella Pullorum SP9-15	+	R	I	R	R	R	I	I	R	R	R	R	R	R	R	S	S	S	I	11	4	3
Salmonella Pullorum SP10-15	+	R	R	R	R	R	S	I	R	R	R	R	R	R	R	S	S	S	S	12	1	5
Salmonella Pullorum SP11-15	+	R	I	R	R	R	I	R	I	R	R	R	R	R	R	S	I	R	S	12	4	2
Salmonella Pullorum SP12-15	+	R	I	R	R	R	I	R	I	R	R	R	R	R	R	S	S	I	S	11	4	3
Salmonella Pullorum SP13-15	+	R	R	R	R	R	I	R	I	R	R	R	R	R	R	S	S	I	S	12	3	3
Salmonella Pullorum SP14-15	+	R	I	R	R	R	S	S	S	R	R	R	R	R	R	S	S	S	S	10	1	7
Salmonella Pullorum SP15-15	+	R	R	R	R	R	S	I	I	R	R	R	R	R	R	S	I	I	S	11	4	3
Salmonella Pullorum SP1-28	+	R	I	R	R	R	I	R	I	R	R	R	R	R	R	S	S	I	S	11	4	3
Salmonella Pullorum SP2-28	+	R	R	R	R	R	I	R	I	R	R	R	R	R	R	S	I	S	S	12	3	3
Salmonella Pullorum SP3-28	+	R	I	R	R	R	I	R	S	R	R	R	R	R	R	S	I	I	S	11	4	3
Salmonella Pullorum SP4-28	+	R	R	R	R	R	I	R	R	R	R	R	R	R	R	S	S	S	S	13	1	4
Salmonella Pullorum SP5-28	+	R	I	R	R	R	I	R	I	R	R	R	R	R	R	S	S	I	S	11	4	3
Salmonella Pullorum SP6-28	+	R	R	R	R	R	I	R	I	R	R	R	R	R	R	I	S	S	S	12	3	3
Salmonella Pullorum SP7-28	+	R	R	R	R	R	I	R	I	R	R	R	R	R	R	I	I	S	S	12	4	2
Salmonella Pullorum SP8-28	+	R	I	R	R	R	I	R	I	R	R	R	R	R	R	S	I	S	S	11	4	3
Salmonella Pullorum SP9-28	+	R	R	R	R	R	I	R	I	R	R	R	R	R	R	S	S	I	S	12	3	3
Salmonella Pullorum SP10-28	-	R	R	R	R	R	I	R	I	R	R	R	R	R	R	S	S	S	S	12	2	4
Salmonella Pullorum SP11-28	+	R	R	R	R	R	I	R	I	R	R	R	R	R	R	S	I	R	S	13	3	2
Salmonella Pullorum SP12-28	+	R	I	R	R	R	I	R	I	R	R	R	R	R	R	S	S	S	S	11	3	4
Salmonella Pullorum SP13-28	-	R	R	R	R	R	I	R	I	R	R	R	R	R	R	S	I	S	S	12	3	3
Salmonella Pullorum SP14-28	+	R	R	R	R	R	I	R	I	R	R	R	R	R	R	S	S	S	S	12	2	4
Salmonella Pullorum SP15-28	+	R	R	R	R	R	I	R	R	R	R	R	R	R	R	S	I	I	S	13	3	2
Salmonella Pullorum SP16-28	+	R	R	R	R	R	I	R	I	R	R	R	R	R	R	S	I	I	S	12	4	2
Salmonella Pullorum SP17-28	+	R	R	R	R	R	S	S	I	R	R	R	R	R	R	I	I	R	S	12	3	3
Salmonella Pullorum SP18-28	+	R	I	R	R	R	I	R	I	R	R	R	R	R	R	I	S	I	S	11	5	2
Salmonella Pullorum SP19-28	+	R	R	R	R	R	I	R	I	R	R	R	R	R	R	S	S	S	S	12	2	4
Salmonella Pullorum SP20-28	+	R	R	R	R	R	I	R	I	R	R	R	S	R	R	I	I	S	S	11	4	3
Salmonella Pullorum SP21-28	+	R	I	R	R	R	I	I	S	R	R	R	R	R	R	S	I	I	S	10	5	3
Salmonella Pullorum SP22-28	+	R	R	R	R	R	I	R	R	R	R	R	R	R	R	S	S	S	S	13	1	4
Salmonella Pullorum SP23-28	+	R	R	R	R	R	I	R	I	R	R	R	R	R	R	S	S	S	S	12	2	4
Salmonella Pullorum SP24-28	-	R	R	R	R	R	I	R	I	R	R	R	R	R	R	S	S	S	S	12	2	4
Salmonella Pullorum SP25-28	+	R	I	R	R	R	I	I	I	R	R	R	R	R	R	S	I	S	S	10	5	3
Salmonella Pullorum SP26-28	-	R	R	R	R	R	I	I	S	R	R	R	R	R	R	S	S	S	S	11	2	5
Salmonella Pullorum SP27-28	+	R	R	R	R	R	I	I	I	R	R	R	R	R	R	S	S	I	S	11	4	3
Salmonella Pullorum SP28-28	+	R	S	R	R	R	I	R	I	R	R	R	R	R	R	S	S	I	S	11	3	4
Salmonella Gallinarum SG01	+	R	I	R	R	R	I	R	I	R	R	R	R	R	R	S	S	I	S	11	4	3
Salmonella Gallinarum SG02	+	R	I	R	R	R	S	S	S	R	I	R	R	S	S	R	S	S	S	8	2	8
Salmonella Gallinarum SG03	+	R	R	R	R	S	S	S	I	R	R	R	R	R	S	S	S	S	S	9	1	8
Salmonella Gallinarum SG04	+	R	S	R	R	I	S	S	R	R	R	R	R	R	R	I	I	S	S	10	3	5
Salmonella Gallinarum SG05	+	R	I	R	R	R	S	S	R	R	I	R	R	I	S	S	R	R	R	11	3	4
Salmonella Gallinarum SG06	-	R	R	R	R	I	S	I	S	R	R	R	R	S	S	I	I	S	S	8	4	6
Salmonella Typhimurium SAT5	+	R	R	R	R	I	I	R	R	R	R	R	R	S	R	I	I	S	R	12	4	2
Salmonella Typhimurium SAT10	+	R	R	R	R	I	S	R	R	R	R	R	R	R	R	I	I	S	R	13	3	2
Salmonella Typhimurium SAT11	-	R	S	R	R	I	S	R	R	R	R	R	R	R	R	R	R	I	R	14	2	2
Salmonella Typhimurium SAT18	-	R	I	R	R	I	S	I	I	I	I	R	R	S	R	S	R	R	R	9	6	3
Salmonella Typhimurium SAT19	+	R	R	R	R	I	S	I	R	R	R	R	R	R	R	R	R	R	R	15	2	1
Salmonella Typhimurium SAT50	+	R	I	R	R	I	S	I	R	I	R	R	R	S	S	I	I	R	R	9	6	3
Salmonella Typhimurium SAT51	+	R	S	R	R	I	S	S	R	R	R	R	R	R	R	I	I	S	S	10	3	5
Salmonella Typhimurium SAT52	+	R	I	R	R	S	S	S	R	R	R	R	R	R	I	I	I	R	S	10	4	4
Salmonella Typhimurium SAT55	+	R	R	R	R	R	R	I	R	I	I	R	R	S	S	S	I	R	R	11	4	3
Salmonella Typhimurium SAT56	+	R	R	R	R	I	S	I	R	S	R	R	R	S	S	S	R	R	R	11	2	5
Salmonella Typhimurium SAT57	+	R	I	R	R	R	S	S	R	R	I	R	R	S	S	S	R	R	R	11	2	5
Salmonella Typhimurium SAT58	+	R	I	R	R	I	I	S	R	I	R	R	R	S	S	I	I	I	R	8	7	3
Salmonella Typhimurium SAT59	+	R	I	R	R	R	S	R	R	R	I	R	R	I	S	S	S	S	S	9	3	6
Salmonella Typhimurium SAT60	+	R	I	R	R	I	S	S	R	S	R	R	R	S	S	I	S	R	R	9	3	6
Salmonella Enteritidis SE04	-	R	R	R	R	I	S	I	I	I	I	R	R	S	S	R	R	I	R	9	6	3
Salmonella Enteritidis SE09	-	R	I	R	R	I	I	R	R	I	R	R	R	R	S	S	R	I	R	11	5	2
Salmonella Enteritidis SE12	+	R	R	R	R	I	S	R	I	I	S	R	R	R	R	S	I	I	R	10	5	3
Salmonella Enteritidis SE13	+	R	R	R	R	I	S	I	I	S	I	R	R	R	R	S	I	I	R	9	6	3
Salmonella Enteritidis SE14	-	R	I	R	R	S	S	I	R	I	I	R	R	S	R	S	R	S	R	9	4	5
Salmonella Enteritidis SE15	+	I	R	R	R	R	S	S	I	R	R	R	R	S	R	S	S	S	R	10	2	6
Salmonella Enteritidis SE16	+	R	I	R	R	I	S	S	I	I	I	R	R	S	R	S	S	S	S	6	5	7
Salmonella Derby SD3	-	R	R	R	R	R	I	R	R	I	R	R	R	S	S	S	R	R	R	13	2	3
Salmonella Derby SD6	-	R	R	R	R	I	S	R	I	I	R	R	R	S	S	S	R	R	R	11	3	4
Salmonella Derby SD7	-	R	I	R	R	I	R	R	R	R	R	R	R	R	R	R	R	I	R	15	3	0
Salmonella Derby SD8	+	R	R	R	R	S	S	I	I	I	R	R	R	I	S	S	R	S	R	9	4	5
Salmonella London SL1	+	R	R	R	R	I	S	S	I	I	I	R	R	S	R	S	I	I	R	8	6	4
Salmonella Agona BNCC192235	-	R	I	R	R	I	I	I	R	R	I	R	R	I	I	I	I	S	S	7	9	2
Salmonella Typhi ST1	-	R	I	R	R	S	S	S	R	R	I	R	R	R	S	S	S	R	S	9	2	7
Salmonella Typhi BNCC108188	+	R	R	R	R	S	S	S	R	R	I	I	R	R	S	I	S	R	S	9	3	6
Salmonella Dublin BNCC186358	-	R	R	R	R	R	S	R	R	R	R	I	R	R	S	S	I	S	S	11	2	5
Salmonella Heidelberg BNCC192088	+	R	R	R	R	I	I	I	R	R	R	R	R	R	R	I	I	S	S	11	5	2
Salmonella Paratyphi A BNCC108177	-	R	R	R	R	R	I	I	R	R	I	R	R	R	S	S	I	R	S	11	4	3
Salmonella Paratyphi B BNCC186362	+	R	I	R	R	R	S	S	R	R	I	R	R	R	I	I	S	S	S	9	4	5
Salmonella Paratyphi C BNCC186366	-	R	I	R	R	R	S	R	R	R	I	I	R	I	S	R	S	S	S	9	4	5
Escherichia coli HM200101	-	R	I	R	R	R	I	S	I	R	R	R	R	R	R	R	R	S	I	12	4	2
Escherichia coli HA200501	-	R	R	R	R	R	I	R	I	R	R	R	R	S	R	R	R	I	I	13	4	1
Escherichia coli CZ2004	-	R	R	R	R	R	I	I	R	R	R	R	R	R	R	R	R	S	R	15	2	1
Escherichia coli JT200401	-	R	R	R	R	R	R	I	I	R	R	R	R	R	R	R	R	S	I	14	3	1
Escherichia coli TZ1511	-	R	I	R	R	I	S	R	R	S	R	R	R	I	I	S	R	S	I	9	5	4
Escherichia coli NJ1506	-	R	R	R	R	R	S	S	I	S	R	R	R	I	I	S	S	S	I	8	4	6
Escherichia coli NJ1512	-	R	R	R	R	I	I	I	I	I	R	R	R	I	R	R	R	S	I	10	7	1
Escherichia coli TZ1811	-	R	R	R	R	R	R	R	R	R	R	R	R	R	R	R	R	I	R	17	1	0
Escherichia coli XZ2006	-	R	R	R	R	R	R	R	R	R	R	R	R	R	R	R	I	S	I	15	2	1
Escherichia coli DY200601	-	R	R	R	R	R	R	R	R	R	R	R	R	R	R	R	R	R	R	18	0	0
Staphylococcus aureus SA01	-	R	R	R	R	R	R	R	R	I	R	R	R	I	R	R	R	S	R	15	2	1
Staphylococcus aureus SA02	-	R	R	R	R	R	R	R	R	R	R	R	R	R	R	R	R	R	R	18	0	0
Staphylococcus aureus SA03	-	R	R	R	R	R	R	R	R	R	R	R	I	I	R	R	R	R	R	16	2	0
Staphylococcus aureus SA04	-	R	R	R	R	I	R	I	R	R	R	R	I	R	R	I	I	S	R	12	5	1
Staphylococcus aureus SA05	-	R	R	R	R	R	R	R	R	R	R	R	R	R	R	R	R	R	R	18	0	0
Note: Resistance, R; Intermediate, I; Susceptible, S

## Sheet: Tabele S2
Table S2 Predicted genes of phage SHWT1
Query_name	Query_description	Query_length	Hit_name	Hit_description
Salmonella phage SHWT1_1	225-350 - length=41aa	41	YP_008859655.1	hypothetical protein
Salmonella phage SHWT1_2	944-1114 + length=56 aa	56	YP_009191605.1	hypothetical protein
Salmonella phage SHWT1_3	1111-1344 + length=77 aa	77	YP_008859653.1	hypothetical protein
Salmonella phage SHWT1_4	1401-3587 + length=728 aa	728	YP_001110815.1	putative primase/helicase protein
Salmonella phage SHWT1_5	3602-3820 - length=72 aa	72	YP_009322841.1	DNA-binding protein
Salmonella phage SHWT1_6	3954-4490 + length=178 aa	178	YP_009322842.1	hypothetical protein BPS11Q3_35
Salmonella phage SHWT1_7	4532-5962 + length=476 aa	476	YP_008767040.1	hypothetical protein
Salmonella phage SHWT1_8	6044-6670 + length=208 aa	208	WP_034086644.1	hypothetical protein
Salmonella phage SHWT1_9	6728-8929 + length=733 aa	733	AFO70776.1	putative DNA polymerase
Salmonella phage SHWT1_10	9016-9303 + length=95 aa	95	YP_007010489.1	putative nuclease or Holliday junction resolvase
Salmonella phage SHWT1_11	9335-9526 + length=63 aa	63	YP_008767034.1	hypothetical protein
Salmonella phage SHWT1_12	9523-10206 + length=227 aa	227	AGF87735.1	DNA cytosine methyltransferase
Salmonella phage SHWT1_13	10119-11623 + length=474 aa	474	YP_009168813.1	putative helicase
Salmonella phage SHWT1_14	11620-11802 + length=60 aa	60	AGF87733.1	hypothetical protein SP101_00150
Salmonella phage SHWT1_15	11921-13975 - length=684 aa	684	YP_009322253.1	tail spike protein
Salmonella phage SHWT1_16	13988-16474 - length=828 aa	828	WP_034086673.1	hypothetical protein
Salmonella phage SHWT1_17	16537-16800 - length=87 aa	87	WP_016047112.1	hypothetical protein
Salmonella phage SHWT1_18	16899-17414 - length=171 aa	171	YP_009322855.1	hypothetical protein BPS11Q3_48
Salmonella phage SHWT1_19	17411-17911 - length=166 aa	166	ALN97487.1	hypothetical protein
Salmonella phage SHWT1_20	17913-20246 - length=777 aa	777	AFO12379.1	tape measure protein
Salmonella phage SHWT1_21	20239-20598- length=119 aa	119	QEG07365.1	tail assembly chaperone
Salmonella phage SHWT1_22	20604-21020 - length=138 aa	138	WP_034086676.1	hypothetical protein
Salmonella phage SHWT1_23	21190-21369 + length=59 aa	59	YP_009280172.1	hypothetical protein
Salmonella phage SHWT1_24	21432-22562 + length=376 aa	376	WP_034086677.1	hypothetical protein
Salmonella phage SHWT1_25	22559-22789 + length=76 aa	76	AGF87722.1	hypothetical protein SP101_00095
Salmonella phage SHWT1_26	22902-23573 + length=223 aa	223	EBJ6251386.1	hypothetical protein
Salmonella phage SHWT1_27	23602-24771 - length=389 aa	389	APM00268.1	major tail protein
Salmonella phage SHWT1_28	24771-25190 - length=139 aa	139	WP_034086625.1	hypothetical protein
Salmonella phage SHWT1_29	25190-25585 - length=131 aa	131	YP_009280178.1	hypothetical protein
Salmonella phage SHWT1_30	25582-25941 - length=119 aa	119	YP_009322867.1	tail protein
Salmonella phage SHWT1_31	25941-26546 - length=201 aa	201	YP_009322868.1	neck protein
Salmonella phage SHWT1_32	26549-27058 - length=169 aa	169	AGF87715.1	hypothetical protein SP101_00060
Salmonella phage SHWT1_33	27062-27250 - length=62 aa	62	APM00274.1	head-tail joining protein
Salmonella phage SHWT1_34	27287-27637 - length=116 aa	116	APM00275.1	hypothetical protein
Salmonella phage SHWT1_35	27649-27933 - length=94 aa	94	WP_034086687.1	head fiber protein
Salmonella phage SHWT1_36	27994-29043 - length=349 aa	349	AFO12396.1	major capsid protein
Salmonella phage SHWT1_37	29047-29748 - length=233 aa	233	YP_224030.1	hypothetical protein
Salmonella phage SHWT1_38	29939-30328 - length=129 aa	129	YP_001110835.1	hypothetical protein
Salmonella phage SHWT1_39	30646-31104 - length=152 aa	152	YP_007010459.1	hypothetical protein
Salmonella phage SHWT1_40	31107-32150 - length=347 aa	347	APM00282.1	head morphogenesis protein
Salmonella phage SHWT1_41	32327-32977 + length=216 aa	216	AFO70801.1	hypothetical protein
Salmonella phage SHWT1_42	33008-34477 - length=489 aa	489	YP_009009927.1	putative portal protein
Salmonella phage SHWT1_43	34490-35656 - length=388 aa	388	YP_009322817.1	terminase large subunit
Salmonella phage SHWT1_44	35751-36257 - length=168 aa	168	APU02993.1	hypothetical protein LPSE_00035
Salmonella phage SHWT1_45	36459-36659- length=66 aa	66	YP_009035197.1	hypothetical protein
Salmonella phage SHWT1_46	36675-36974 - length=99 aa	99	YP_009035196.1	Terminase, small subunit
Salmonella phage SHWT1_47	36974-37327 - length=117 aa	117	WP_034086667.1	hypothetical protein
Salmonella phage SHWT1_48	37324-37479 - length=51 aa	51	WP_016047078.1	DUF2737 domain-containing protein
Salmonella phage SHWT1_49	37476-37661 - length=61 aa	61	APM00294.1	hypothetical protein STP03_039
Salmonella phage SHWT1_50	37710-37820 + length=37 aa	37	KY379853.1	hypothetical protein
Salmonella phage SHWT1_51	37849-38337 - length=162 aa	162	APU02985.1	lysozyme
Salmonella phage SHWT1_52	38315-38605 - length=96 aa	96	YP_009608636.1	hypothetical protein
Salmonella phage SHWT1_53	38967-39332 - length=121 aa	121	YP_224048.1	hypothetical protein
Salmonella phage SHWT1_54	39335-39559 - length=74 aa	74	APU02981.1	hypothetical protein LPSE_00019
Salmonella phage SHWT1_55	39726-40214 - length=162 aa	162	YP_009322833.1	hypothetical protein
Salmonella phage SHWT1_56	40276-40440 - length=54 aa	54	WP_016047070.1	hypothetical protein
